# Supplementary material for: Application of Theoretical Solubility Calculations and Thermal and Spectroscopic Measurements to Guide the Processing of Triamcinolone Acetonide by Hot-Melt Extrusion
Source: Pharmaceutics. 2025 Apr 29;17(5):586. doi: 10.3390/pharmaceutics17050586 (PMC12114760; doi:10.3390/pharmaceutics17050586)
Supplement: Supplementary file 1 [file pharmaceutics-17-00586-s001.zip]

Archive with 1 entries (1 files):
- pharmaceutics-3582438-supplementary.pdf
